# Supplementary material for: Multiple Consecutive Infections Might Explain the Lack of Protection by BCG
Source: PLoS One. 2014 Apr 16;9(4):e94736. doi: 10.1371/journal.pone.0094736 (PMC3989258; doi:10.1371/journal.pone.0094736)
Supplement: Table S1 — Data of the evolution of the infection. Evolution of the infection at each site, followed over time using a spreadsheet (all data included). (XLS) [file pone.0094736.s001.xls]

## Sheet: Sheet1
		CFUs Naïve (non-vaccinated mice)							CFUs BCG-vaccinated mice
		Infection Sites							Infection Sites
	Day	#1	#2	#3	#4	#5	Sum		#1	#2	#3	#4	#5	Sum
	0	100					100		100					100
	1	308.925	100				408.925		308.925	100				408.925
	2	477.175	308.925	100			886.1		477.175	308.925	100			886.1
	3	737.057	477.175	308.925	100		1623.16		737.057	477.175	308.925	100		1623.16
	4	1138.48	737.057	477.175	308.925	100	2761.64		1138.48	737.057	477.175	308.925	100	2761.64
	5	1758.52	1138.48	737.057	477.175	308.925	4420.16		1758.52	1138.48	737.057	477.175	308.925	4420.16
	6	2716.26	1758.52	1138.48	737.057	477.175	6827.5		2716.26	1758.52	1138.48	737.057	477.175	6827.5
	7	4195.62	2716.26	1758.52	1138.48	737.057	10545.9		4195.62	2716.26	1758.52	1138.48	737.057	10545.9
	8	6480.66	4195.62	2716.26	1758.52	1138.48	16289.5		6480.66	4195.62	2716.26	1758.52	1138.48	16289.5
	9	10010.2	6480.66	4195.62	2716.26	1758.52	25161.3		10010.2	6480.66	4195.62	2716.26	1758.52	25161.3
	10	15462	10010.2	6480.66	4195.62	2716.26	38864.8		15462	10010.2	6480.66	4195.62	2716.26	38864.8
	11	23883.1	15462	10010.2	6480.66	4195.62	60031.6		23883.1	15462	10010.2	6480.66	4195.62	60031.6
	12	36890.5	23883.1	15462	10010.2	6480.66	92726.5		36890.5	23883.1	15462	10010.2	6480.66	92726.5
	13	56982	36890.5	23883.1	15462	10010.2	143228		56982	36890.5	23883.1	15462	10010.2	143228
	14	88016	56982	36890.5	23883.1	15462	221234		88016	56982	36890.5	23883.1	15462	221234
	15	135952	88016	56982	36890.5	23883.1	341724		135952	88016	56982	36890.5	23883.1	341724
	16	209995	135952	88016	56982	36890.5	527835		135952	135952	88016	56982	36890.5	453792
	17	324364	209995	135952	88016	56982	815309		135952	135952	135952	88016	56982	552854
	18	501022	324364	209995	135952	88016	1.25935e+06		135952	135952	135952	135952	88016	631824
	19	501022	324364	209995	135952	135952	1.30728e+06		135952	135952	135952	135952	135952	679760
	20	501022	324364	209995	135952	135952	1.30728e+06		135952	135952	135952	135952	135952	679760
